# Supplementary material for: Smart Force Sensing in Robot Surgery Utilising the Back Electromotive Force
Source: Sensors (Basel). 2025 Jan 28;25(3):777. doi: 10.3390/s25030777 (PMC11820894; doi:10.3390/s25030777)
Supplement: Supplementary file 1 [file sensors-25-00777-s001.zip]

Archive with 1 entries (1 files):
- sensors-3316230-supplementary.pdf
